# Supplementary material for: Exosomal miRNA signatures of pancreatic lesions
Source: BMC Gastroenterol. 2020 May 6;20:137. doi: 10.1186/s12876-020-01287-y (PMC7204029; doi:10.1186/s12876-020-01287-y)
Supplement: Supplementary file 1 — Additional file 1: Table S1. Summary of clinicopathological characteristics of pancreatic neoplasm patients. [file 12876_2020_1287_MOESM1_ESM.xlsx]

## Sheet: Supplementary Table 1
	Supplementary Table 1. Summary of clinicopathological characteristics of pancreatic neoplasm patients
		Case	Diagnosis	Primary tumor	Regional lynph nodes	Distant metastasis	Clinical stage	Grade	Lynphovascular invasion	Perineural invasion
	PDAC	174	PDAC	T2	N1	M0	IIB	G2	Yes	Yes
		185	PDAC	T2	N2	M0	III	G2	Yes	Yes
		210	PDAC	T3	N2	M0	III	G2	Yes	Yes
		223	PDAC	T2	N1	M0	IIB	G2	Yes	Yes
		232	PDAC	T2	N2	M0	III	G2	Yes	Yes
		240	PDAC	T1c	N1	M0	IIB	G2	Yes	Yes
		257	PDAC	T2	N1	M0	IIB	G2	Yes	Yes
		265	PDAC	T1c	N2	M0	III	G3	Yes	Yes
		387	PDAC	Tx	Nx	M1	IV	-	-	-
		394	PDAC	T2	N2	M0	III	G3	Yes	Yes
		396	PDAC	T2	N1	M0	IIB	G3	Yes	Yes
		393	PDAC	T1c	N2	M0	III	G3	Yes	Yes
		407	PDAC	T2	N2	M0	III	G3	Yes	Yes
		403	PDAC	T2	N2	M0	III	G3	Yes	Yes
		415	PDAC	T2	N1	M0	IIB	G2	Yes	Yes
		931	PDAC	T2	N1	M0	IIB	G2	Yes	Yes
		943	PDAC	T2	N1	M0	IIB	G2	Yes	Yes
		955	PDAC	T2	N1	M0	IIB	G2	Yes	Yes
		461	PDAC	T2	N2	M0	III	G2	Yes	Yes
		466	PDAC	T3	N2	M0	III	G3	Yes	Yes
		655	PDAC	T2	N2	M0	III	G3	Yes	Yes
		666	PDAC	T2	N1	M0	IIB	G3	Yes	Yes
		667	PDAC	T3	N1	M0	IIB	G2	Yes	Yes
		679	PDAC	T3	N2	M0	III	G2	Yes	Yes
		680	PDAC	T3	N2	M0	III	G3	Yes	Yes
		779	PDAC	T2	N1	M0	IIB	G3	Yes	Yes
		804	PDAC	T2	N0	M0	IB	G2	Yes	Yes
		427	PDAC	T2	N2	M0	III	G2	Yes	Yes
		433	PDAC	T1c	N2	M0	III	G2	Yes	Yes
		453	PDAC	T2	N2	M1 (liver)	IV	G2	Yes	Yes
		971	PDAC	T3	N1	M0	IIB	G2	Yes	Yes
		972	PDAC	T3	N2	M0	III	G3	Yes	Yes
		860	PDAC	T2	N2	M0	III	G3	Yes	Yes
		883	PDAC	T2	N1	M0	IIB	G2	Yes	Yes
		890	PDAC	T3	N2	M0	III	G2	Yes	Yes
		896	PDAC	T2	N1	M0	IIB	G2	Yes	Yes
		897	PDAC	T1c	N0	M0	IA	G3	No	Yes
		646	PDAC	Tx	Nx	M1 (liver)	IV	-	-	-
		855	PDAC	T4	Nx	Mx	-	-	-	-
		1032	PDAC	T2	N0	M0	IB	G2	Yes	Yes
		140	PDAC	T4	Nx	Mx	-	-	-	-
		147	PDAC	Tx	Nx	M1	IV	-	-	-
		165	PDAC	Tx	Nx	M1 (liver)	IV	-	-	-
		167	PDAC	Tx	Nx	M1 (peritoneum)	IV	-	-	-
		169	PDAC	Tx	Nx	M1 (peritoneum)	IV	-	-	-
		170	PDAC	T4	Nx	Mx	-	-	-	-
		172	PDAC	T4	Nx	Mx	-	-	-	-
		178	PDAC	Tx	Nx	M1 (liver)	IV	-	-	-
		191	PDAC	Tx	Nx	M1 (peritoneum)	IV	-	-	-
		1849	PDAC	T4	Nx	Mx	-	-	-	-
		1850	PDAC	-	-	-	-	-	-	-
		1864	PDAC	Tx	Nx	M1 (liver)	IV	-	-	-
		1873	PDAC	T2	N2	M0	III	G2	Yes	Yes
		1878	PDAC	-	-	-	-	-	-	-
		1880	PDAC	Tx	Nx	M1 (liver)	IV	-	-	-
		1316	PDAC	T3	N2	M0	III	G2	Yes	Yes
		2004	PDAC	-	-	-	-	-	-	-
		2094	PDAC	T4	Nx	Mx	-	-	-	-
	PanNET	968	PanNET	T2	N0	M0	II	G1	No	No
		584	PanNET	T2	N1	M0	III	G2	Yes	No
		935	PanNET	T2	N1	M0	III	G2	Yes	Yes
		538	PanNET	T2	N0	M0	II	G1	No	No
		543	PanNET	T3	N1	M1 (liver)	IV	G2	Yes	Yes
		545	PanNET	T1	N0	M0	I	G1	No	No
		572	PanNET	T1m	N1	M0	III	G1	Yes	No
		590	PanNET	T1	N0	M0	I	G1	No	No
		594	PanNET	T1	N0	M0	I	G1	No	No
		597	PanNET	T2	N0	M0	II	G1	No	Yes
		600	PanNET	T1	N0	M0	I	G1	No	No
		620	PanNET	T2	N1	M0	III	G2	Yes	Yes
		633	PanNET	T1	N0	M0	I	G1	No	No
		651	PanNET	T2	N0	M0	II	G2	Yes	No
		681	PanNET	T2	N0	M0	II	G2	Yes	Yes
		700	PanNET	T3	N0	M0	II	G2	No	No
		911	PanNET	T3	N0	M0	II	G2	Yes	Yes
		841	PanNET	T1	N0	M0	I	G1	No	No
		962	PanNET	T2	N0	M0	II	G2	No	No
		490	PanNET	T1	Nx	M0	-	G1	-	-
		483	PanNET	T2	N0	M0	II	G1	Yes	Yes
		503	PanNET	T1	N0	M0	I	G1	No	No
		833	PanNET	T2	N0	M0	II	G2	Yes	No
		190	PanNET	T3	N1	M0	III	G1	Yes	Yes
		194	PanNET	T1	N0	M0	I	G1	No	No
		270	PanNET	T3	N1	M1 (liver)	IV	G1	Yes	Yes
		287	PanNET	T2	N1	M0	III	G1	Yes	Yes
		324	PanNET	T1	Nx	M0	-	G1	-	-
		335	PanNET	T3	N1	M0	III	G2	Yes	Yes
		384	PanNET	T1	Nx	M0	-	G1	-	-
		414	PanNET	T3	N0	M0	II	G2	Yes	No
		455	PanNET	T1	N0	M0	I	G1	No	No
		464	PanNET	T2	N1	M0	III	G2	Yes	Yes
		848	PanNET	T1	N1	M0	III	G1	No	No
		877	PanNET	T1	Nx	M0	-	G1	-	-
		940	PanNET	T1	N0	M0	I	G1	No	No
		40	PanNET	T2	N1	M0	III	G1	Yes	No
		54	PanNET	T1	N0	M0	I	G1	No	No
		88	PanNET	T1	Nx	M0	-	G1	-	-
		111	PanNET	T2	Nx	M0	-	G1	-	-
		118	PanNET	T1	Nx	M0	-	G1	-	-
		128	PanNET	T1	Nx	M0	-	G1	-	-
	IPMN	161	IPMN	Tis	n.a.§	n.a.	0	HGD°	n.a.	n.a.		MD
		142	IPMN with associated invasive adenocarcinoma	Tx	Nx	M1 (liver)	IV	-	-	-		MD
		297	IPMN with associated invasive adenocarcinoma (microinvasive)	T1a	N0	M0	I	HGD	No	No		MD
		316	IPMN	Tis	n.a.	n.a.	0	LGD	n.a.	n.a.		MX
		450	IPMN	Tis	n.a.	n.a.	0	HGD	n.a.	n.a.		BD
		485	IPMN	Tis	n.a.	n.a.	0	HGD	n.a.	n.a.		MX
		498	IPMN	Tis	n.a.	n.a.	0	LGD*	n.a.	n.a.		MD
		502	IPMN	Tis	n.a.	n.a.	0	HGD	n.a.	n.a.		MD
		515	IPMN with associated invasive adenocarcinoma (microinvasive)	T1a	N0	M0	I	HGD	No	No		MX
		552	IPMN	Tis	n.a.	n.a.	0	HGD	n.a.	n.a.		MX
		598	IPMN	Tis	n.a.	n.a.	0	HGD	n.a.	n.a.		MX
		607	IPMN	Tis	n.a.	n.a.	0	LGD	n.a.	n.a.		BD
		611	IPMN	Tis	n.a.	n.a.	0	HGD	n.a.	n.a.		MD
		628	IPMN	Tis	n.a.	n.a.	0	LGD	n.a.	n.a.		BD
		634	IPMN	Tis	n.a.	n.a.	0	LGD	n.a.	n.a.		MD
		645	IPMN with associated invasive adenocarcinoma	Tx	Nx	M1 (peitoneum)	IV	-	-	-		MD
		542	IPMN	Tis	n.a.	n.a.	0	HGD	n.a.	n.a.		MX
		668	IPMN	Tis	n.a.	n.a.	0	HGD	n.a.	n.a.		MD
		81	IPMN with associated invasive adenocarcinoma	Tx	Nx	M1 (liver)	IV	-	-	-		MD
		108	IPMN with associated invasive adenocarcinoma (microinvasive)	T1a	N0	M0	I	HGD	No	No		MX
	AVC	176	AVC (N.A.)	T3	N1	M0	IIIA	G2	Yes	Yes
		213	AVC mixed type	T3	N1	M0	IIIA	G2	Yes	Yes
		277	AVC metastasis (N.A.)	Tx	Nx	M1 (liver)	IV	-	-	-
		279	AVC intestinal type	T2	N0	M0	IB	G2	Yes	Yes
		310	AVC pancreatobiliary type	T2	N1	M0	IIIA	G3	Yes	Yes
		362	AVC intestinal type	T3	N1	M0	IIIA	G2	Yes	Yes
		382	AVC intestinal type	T2	N0	M0	IB	G2	No	No
		406	AVC pancreatobiliary type	T2	N1	M0	IIIA	G2	Yes	Yes
		434	AVC pancreatobiliary type	T3	N2	M0	IIIB	G3	Yes	Yes
		447	AVC intestinal type	T1b	N0	M0	IB	G2	No	No
		458	AVC intestinal type	T3	N0	M0	IIIA	G2	Yes	Yes
		471	AVC mixed type	T3	N2	M0	IIIB	G2	Yes	Yes
		495	AVC pancreatobiliary type	T2	N0	M0	IB	G1	Yes	Yes
		564	AVC pancreatobiliary type	T3	N2	M0	IIIB	G3	Yes	Yes
		547	AVC intestinal type	T1a	N0	M0	IA	G1	Yes	No
		630	AVC intestinal type	Tis	n.a.	n.a.	0	HDG	n.a.	n.a.
		840	AVC pancreatobiliary type	T3	N2	M0	IIIB	G3	Yes	Yes
		863	AVC intestinal type	T1a	N0	M0	IA	G2	No	No
		90	AVC mixed type	T3	N1	M0	IIIA	G2	Yes	Yes
		137	AVC pancreatobiliary type	T2	N1	M0	IIIA	G2	Yes	No
	- = not evaluable; n.a.§= not applicable; HGD°= High grade dysplasia; LGD*=Low grade dysplasia
	MD: main duct ; BD: branch duct ; MX: mixed (main+branch)
