# Supplementary material for: Exosomal miRNA signatures of pancreatic lesions
Source: BMC Gastroenterol. 2020 May 6;20:137. doi: 10.1186/s12876-020-01287-y (PMC7204029; doi:10.1186/s12876-020-01287-y)
Supplement: Supplementary file 3 — Additional file 3: Table S2. Deregulated miRNAs from Nanostring profiling associated to different pancreatic lesions. [file 12876_2020_1287_MOESM3_ESM.xlsx]

## Sheet: Supplementary Table 2
	Supplementary Table 2. Deregulated miRNAs from Nanostring profiling.
	AVC Vs. CP
	miRNA Name	Accession #	P.Value	adj.P.Val	logFC	LinearFC	Ave. CP	SD CP	Ave. AVC	SD AVC	qRT-PCR validated
	hsa-miR-106a-5p+hsa-miR-17-5p	MIMAT0000103	0.00485636	0.430597	1.1	2.14	32.46	21.27	57.5	36.87	YES
	hsa-miR-520f-3p	MIMAT0002830	0.0447572	0.997521	0.61	1.53	261.19	208.6	362.82	241.55
	hsa-miR-4454+hsa-miR-7975	MIMAT0018976	0.0166236	0.947548	-1.19	-2.28	131.15	145.71	59.48	76.45
	IPMN Vs. CP
	miRNA Name	Accession #	P.Value	adj.P.Val	logFC	LinearFC	Ave. CP	SD CP	Ave. IPMN	SD IPMN	qRT-PCR validated?
	hsa-miR-106a-5p+hsa-miR-17-5p	MIMAT0000103	0.00681748	0.989485	1.05	2.07	32.46	21.27	53.07	33.68	YES
	hsa-miR-16-5p	MIMAT0000069	0.0412393	0.989485	0.66	1.58	1045.83	767.91	1712.5	1185.16	YES
	hsa-miR-122-5p	MIMAT0000421	0.0497391	0.989485	-0.77	-1.71	103.84	96.89	57.31	28.89
	PDAC Vs. CP
	miRNA Name	Accession #	P.Value	adj.P.Val	logFC	LinearFC	Ave. PC	SD PC	Ave. PDAC	SD PDAC	qRT-PCR validated?
	hsa-miR-372-3p	MIMAT0000724	0.0138207	0.579299	0.92488	1.89853	15.6936	11.7478	21.9361	10.7253
	hsa-miR-140-3p	MIMAT0004597	0.0152447	0.579299	0.864825	1.82112	16.1614	15.2703	21.0455	11.1643
	hsa-miR-644a	MIMAT0003314	0.00179937	0.475503	0.829824	1.77747	13.6	8.75679	21.1892	8.29054
	hsa-miR-1299	MIMAT0005887	0.00642569	0.579299	-0.605802	-1.52182	28.6271	14.5943	18.5659	8.93323
	hsa-miR-146a-5p	MIMAT0000449	0.0434679	0.75335	-0.652237	-1.5716	21.0493	14.6973	13.6582	9.43861
	hsa-miR-148b-3p	MIMAT0000759	0.00778183	0.579299	-0.87697	-1.83651	23.17	14.3846	13.8235	8.87671
	hsa-miR-130a-3p	MIMAT0000425	0.0349442	0.75335	-0.891203	-1.85472	65.0214	70.4762	28.0276	16.7154
	hsa-miR-4454+hsa-miR-7975	MIMAT0018976	0.00422996	0.562584	-1.23918	-2.36065	131.149	145.712	44.6216	36.2715	YES
	PanNET Vs. CP
	miRNA Name	Accession #	P.Value	adj.P.Val	logFC	LinearFC	Ave. CP	SD CP	Ave. PanNET	SD PanNET	qRT-PCR validated?
	hsa-miR-451a	MIMAT0001631	0.0020888	0.304409	1.16686	2.24522	9757.6	5953.03	21975.4	15753	YES
	hsa-miR-372-3p	MIMAT0000724	0.0318822	0.706651	0.819028	1.76422	15.6936	11.7478	20.7967	11.4413
	hsa-miR-106a-5p+hsa-miR-17-5p	MIMAT0000103	0.0253831	0.706651	0.76688	1.70159	32.4629	21.2749	50.9493	38.5895
	hsa-miR-25-3p	MIMAT0000081	0.0248603	0.706651	0.717279	1.64408	80.3993	44.7184	137.394	90.6023	YES
	hsa-miR-644a	MIMAT0003314	0.00931867	0.499903	0.700516	1.62509	13.6	8.75679	20.2131	9.84694
	hsa-miR-22-3p	MIMAT0000077	0.0219154	0.69954	-0.712413	-1.63854	139.908	94.1916	86.2076	64.1757
	hsa-miR-1246	MIMAT0005898	0.01104	0.515352	-0.788656	-1.72746	190.317	183.245	99.1674	75.4526
	hsa-miR-4454+hsa-miR-7975	MIMAT0018976	0.00558435	0.455242	-1.22156	-2.33198	131.149	145.712	144.665	668.12	YES
	hsa-miR-320e	MIMAT0015072	0.000246041	0.0981703	-1.26336	-2.40054	64.8007	28.6928	29.0033	20.8062	YES
	AVC VS. PDAC
	miRNA Name	Accession	P.Value	adj.P.Val	logFC	LinearFC	Ave. PDAC	SD PDAC	Ave. AVC	SD AVC	qRT-PCR validated?
	hsa-miR-106a-5p+hsa-miR-17-5p	MIMAT0000103	0.0114808	0.410846	1.23002	2.3457	57.556	69.5505	125.59	139.58	YES
	hsa-miR-2116-5p	MIMAT0011160	0.0120417	0.410846	1.22671	2.34032	15.8776	22.9378	24.086	27.8797
	hsa-miR-199a-3p+hsa-miR-199b-3p	MIMAT0000232	0.0359982	0.483597	1.15822	2.23182	30.8524	47.7058	91.4125	142.669
	hsa-miR-342-3p	MIMAT0000753	0.0489555	0.499369	1.14855	2.21692	26.6843	37.3363	41.41	42.3096
	hsa-miR-520d-5p+hsa-miR-527+hsa-miR-518a-5p	MIMAT0002855	0.0183004	0.442536	1.14777	2.21571	23.6003	29.3228	35.2885	35.4696
	hsa-miR-93-5p	MIMAT0000093	0.0146548	0.410846	1.14321	2.20871	41.676	47.2775	89.331	94.3907
	hsa-miR-30a-5p	MIMAT0000087	0.0158313	0.410846	1.12787	2.18536	12.8207	34.0826	24.18	42.2559
	hsa-miR-27b-3p	MIMAT0000419	0.00779548	0.371961	1.07609	2.10831	6.58586	7.52825	22.673	46.0655
	hsa-miR-146a-5p	MIMAT0000449	0.0196714	0.45674	1.07553	2.1075	20.6121	30.9549	39.8805	48.1646
	hsa-miR-451a	MIMAT0001631	0.0238924	0.483597	1.04749	2.06694	18457.2	23139.8	31464.2	34230.7
	hsa-miR-20a-5p+hsa-miR-20b-5p	MIMAT0000075	0.0200324	0.45674	1.03518	2.04937	55.1743	62.1076	104.008	98.6136
	hsa-miR-185-5p	MIMAT0000455	0.0387237	0.483597	1.02724	2.03812	39.8645	51.9558	67.717	70.6415
	hsa-miR-520h	MIMAT0002867	0.0351915	0.483597	0.907997	1.87644	17.4943	23.4351	27.225	30.776
	hsa-miR-25-3p	MIMAT0000081	0.047505	0.499369	0.854805	1.80851	126.945	117.123	251.409	277.005
	hsa-miR-1322	MIMAT0005953	0.0333675	0.483597	0.744657	1.67558	21.3645	21.3836	36.2175	32.3739
	hsa-miR-19a-3p	MIMAT0000073	0.0379967	0.483597	0.701351	1.62603	64.6631	56.5606	114.504	107.838
	hsa-miR-302e	MIMAT0005931	0.000845638	0.140423	0.673503	1.59494	15.2478	6.99683	22.4865	6.73449
	IPMN Vs. PDAC
	miRNA Name	Accession	P.Value	adj.P.Val	logFC	LinearFC	Ave. PDAC	SD PDAC	Ave. IPMN	SD IPMN	qRT-PCR validated?
	hsa-miR-4454+hsa-miR-7975	MIMAT0018976	6.77635e-05	0.0540753	2.19904	4.59173	110.306	173.976	413.576	541.63
	hsa-miR-2116-5p	MIMAT0011160	0.00668534	0.408342	1.32746	2.50961	15.8776	22.9378	24.242	23.4418
	hsa-miR-1910-5p	MIMAT0007884	0.00661959	0.408342	1.29963	2.46165	5.97897	7.82583	22.6415	35.6111
	hsa-miR-16-5p	MIMAT0000069	0.00249442	0.323605	1.27919	2.42703	1475.17	1638.58	4773.53	7704.2	YES
	hsa-miR-451a	MIMAT0001631	0.00605266	0.408342	1.27836	2.42564	18457.2	23139.8	43709.3	66496
	hsa-miR-19b-3p	MIMAT0000074	0.00610895	0.408342	1.24439	2.36918	136.479	151.126	418.614	779.53	YES
	hsa-miR-106a-5p+hsa-miR-17-5p	MIMAT0000103	0.0109927	0.438608	1.23759	2.35805	57.556	69.5505	146.516	228.377	YES
	hsa-miR-629-5p	MIMAT0004810	0.00156709	0.312634	1.17266	2.25427	12.6578	14.9467	32.283	35.6946
	hsa-miR-376a-3p	MIMAT0000729	0.00283864	0.323605	1.12373	2.17909	10.5967	11.4762	23.063	23.8818
	hsa-miR-20a-5p+hsa-miR-20b-5p	MIMAT0000075	0.01371	0.52098	1.09836	2.1411	55.1743	62.1076	135.475	227.86
	hsa-miR-26b-5p	MIMAT0000083	0.0236588	0.721241	1.03853	2.05413	30.0328	31.7633	61.9125	76.9835
	hsa-miR-93-5p	MIMAT0000093	0.0282259	0.72659	1.02561	2.03581	41.676	47.2775	140.334	296.515
	hsa-miR-25-3p	MIMAT0000081	0.031104	0.775657	0.931022	1.90663	126.945	117.123	372.116	803.428
	hsa-miR-590-5p	MIMAT0003258	0.00432421	0.408342	0.925706	1.89961	23.5128	20.531	52.8155	61.4894
	hsa-miR-30e-5p	MIMAT0000692	0.0397354	0.782299	0.833451	1.78194	47.2166	57.8807	90.4255	122.651
	hsa-miR-19a-3p	MIMAT0000073	0.0257338	0.721241	0.754739	1.68733	64.6631	56.5606	177.073	323.195
	hsa-miR-608	MIMAT0003276	0.000485715	0.1292	0.738314	1.66823	13.7984	8.3118	22.9975	14.7651
	hsa-let-7b-5p	MIMAT0000063	0.0387731	0.782299	0.585575	1.50064	76.1828	60.9308	134.147	163.517
	PanNET Vs. PDAC
	miRNA Name	Accession	P.Value	adj.P.Val	logFC	LinearFC	Ave. PDAC	SD PDAC	Ave. PET	SD PET	qRT-PCR validated?
	hsa-miR-451a	MIMAT0001631	0.000464957	0.371036	1.28435	2.43573	18457.2	23139.8	42743.6	60133.6
	hsa-miR-26b-5p	MIMAT0000083	0.0299273	0.998748	0.778054	1.71482	30.0328	31.7633	61.0538	79.2089
	hsa-miR-25-3p	MIMAT0000081	0.0339622	0.998748	0.715376	1.64191	126.945	117.123	252.023	303.236
	hsa-miR-16-5p	MIMAT0000069	0.0419755	0.998748	0.666282	1.58698	1475.17	1638.58	2771.17	3320.55
	hsa-miR-1322	MIMAT0005953	0.0180697	0.998748	-0.647733	-1.5667	21.3645	21.3836	14.4145	17.2205
	hsa-miR-1285-5p	MIMAT0022719	0.0229956	0.998748	-0.741384	-1.67178	22.5266	29.2621	10.991	13.2196
	hsa-miR-320e	MIMAT0015072	0.00348622	0.721928	-1.06986	-2.09923	134.791	215.801	38.0836	42.8627
	NOTE: Significant (p-value<0.05) and expressed (≥20 counts in at least one condition) deregulated (with a |LinearFC|>1.5) miRNAs in each comparison. For each comparison, the column titled “qRT-PCR validation” indicates all those miRNA that were validated in qRT-PCR. Statistical significance was calculated by t-test.
