# Supplementary material for: Exosomal miRNA signatures of pancreatic lesions
Source: BMC Gastroenterol. 2020 May 6;20:137. doi: 10.1186/s12876-020-01287-y (PMC7204029; doi:10.1186/s12876-020-01287-y)
Supplement: Supplementary file 4 — Additional file 4: Table S3. Deregulated miRNAs from Nanostring profiling associated to biological and clinical different subtypes within the same histotype. [file 12876_2020_1287_MOESM4_ESM.xlsx]

## Sheet: Supplementary Table 3
	Supplementary Table 3. Deregulated miRNAs from Nanostring profiling.
	Metastatic PDAC Vs Localized PDAC
	miRNA Name	Accession #	P.Value	adj.P.Val	logFC	LinearFC	Ave. PC	SD PC	Ave. AVC	SD AVC
	hsa-miR-106a-5p+hsa-miR-17-5p	MIMAT0000103	0.0471107	0.838402	-0.605038	-1.52102	50.2908	31.4742	36.9627	28.9064
	hsa-miR-342-3p	MIMAT0000753	0.032756	0.838402	-0.611867	-1.52824	30.003	19.4657	19.4018	15.6641
	hsa-miR-20a-5p+hsa-miR-20b-5p	MIMAT0000075	0.00828039	0.838402	-0.776979	-1.71354	53.6684	30.6005	33.4227	26.4429
	hsa-miR-223-3p	MIMAT0000280	0.0202852	0.838402	-0.82502	-1.77156	164.932	138.858	114.906	113.667
	hsa-miR-16-5p	MIMAT0000069	0.0122056	0.838402	-0.843473	-1.79436	1069.67	676.215	682.217	524.99
	hsa-miR-19b-3p	MIMAT0000074	0.00787182	0.838402	-0.885481	-1.84738	106.992	66.0022	64.6291	56.9548
	hsa-miR-130a-3p	MIMAT0000425	0.00293424	0.780507	-0.930345	-1.90573	48.0778	28.617	31.9591	32.198
	hsa-miR-25-3p	MIMAT0000081	0.000810556	0.646824	-1.02452	-2.03428	114.95	63.3997	58.9864	43.5261
	hsa-miR-451a	MIMAT0001631	0.00234381	0.780507	-1.44215	-2.71725	14257.2	10713.4	6012.09	7223.04
	Pancreatobiliary AVC Vs Intestinal AVC
	miRNA Name	Accession	P.Value	adj.P.Val	logFC	Linear FC	Ave. AVC_INT	SD AVC_INT	Ave. AVC_PB	SD AVC_PB
	hsa-miR-579-3p	MIMAT0003244	0.040025	0.997334	2.18609	4.5507	21.8562	36.8947	294.337	391.626
	hsa-miR-422a	MIMAT0001339	0.00804409	0.997334	1.58337	2.99669	15.9612	13.6939	60.19	64.8328
	hsa-miR-1253	MIMAT0005904	0.0344243	0.997334	1.06538	2.09272	10.2875	2.70386	33.8629	32.2536
	hsa-miR-3144-3p	MIMAT0015015	0.0258087	0.997334	1.02796	2.03913	17.14	11.5072	36.23	23.451
	hsa-miR-1268a	MIMAT0005922	0.0250349	0.997334	0.769107	1.70421	16.9212	9.66391	26.9643	9.7797
	hsa-miR-190a-3p	MIMAT0026482	0.0440161	0.997334	0.606231	1.52228	17.5937	8.74611	24.6957	6.49909
	hsa-miR-3613-3p	MIMAT0017991	0.0117974	0.997334	-0.62114	-1.53809	20.4362	5.38804	13.3586	3.88858
	hsa-miR-582-5p	MIMAT0003247	0.00464907	0.997334	-0.800475	-1.74167	20.3062	8.54092	11.32	3.29484
	hsa-miR-1976	MIMAT0009451	0.00879761	0.997334	-1.09378	-2.13433	4776.81	1570.1	2687.8	1831.66
	hsa-miR-885-5p	MIMAT0004947	0.0264048	0.997334	-1.10748	-2.15468	44.4038	47.9244	13.9229	3.93239
	hsa-miR-122-5p	MIMAT0000421	0.0227428	0.997334	-1.34894	-2.54725	270.631	300.44	75.2943	43.9312
	IPMN with associated invasive adenocarcinoma Vs IPMN without associated invasive adenocarcinoma
	miRNA Name	Accession	P.Value	adj.P.Val	logFC	Linear FC	Ave. IPMN_Ben	SD IPMN_Ben	Ave. IPMN_Mal	SD IPMN_Mal
	hsa-miR-1293	MIMAT0005883	0.0109329		0.717433	1.64425	17.3371	6.90068	28.63	11.683
	hsa-miR-450a-5p	MIMAT0001545	0.00371317	0.940763	0.71408	1.64044	15.875	6.20021	24.9783	5.74742
	hsa-miR-433-5p	MIMAT0026554	0.0125478	0.940763	0.679469	1.60155	19.2493	8.13583	28.8033	5.83977
	hsa-miR-324-5p	MIMAT0000761	0.00858182	0.940763	0.627065	1.54442	15.4136	4.75207	23.975	9.43728
	hsa-miR-941	MIMAT0004984	0.00652306	0.940763	0.621613	1.53859	16.41	4.80484	25.0067	6.38321
	hsa-miR-499a-5p	MIMAT0002870	0.0121562	0.940763	0.612389	1.52879	13.0007	2.7349	22.5817	15.2382
	hsa-miR-4787-5p	MIMAT0019956	0.01943	0.940763	0.611006	1.52732	18.3907	7.59424	26.6983	7.09209
	hsa-miR-139-3p	MIMAT0004552	0.0320832	0.940763	0.5955	1.511	20.8629	10.0955	29.3667	7.77197
	hsa-miR-516a-3p+hsa-miR-516b-3p	MIMAT0006778	0.0104555	0.940763	0.592213	1.50756	19.4914	5.90685	28.9683	7.96841
	hsa-miR-665	MIMAT0004952	0.043559	0.940763	0.586359	1.50145	20.8293	10.1522	28.6817	7.00001
	hsa-miR-520f-3p	MIMAT0002830	0.0333401	0.940763	-0.586576	-1.50168	266.086	108.511	169.812	50.1864
	hsa-miR-126-3p	MIMAT0000445	0.00717938	0.940763	-0.65009	-1.56927	212.756	57.2302	140.172	52.5767
	NOTE: Significant (Pvalue<0.05) and expressed (≥20 counts in at least one condition) deregulated (with a |LinearFC|>1.5) miRNAs in each comparison.
